# Supplementary material for: Infraclavicular Block Attenuates Tourniquet-Induced Ischemia–Reperfusion Injury and Preserves Endothelial Function Compared with General Anesthesia in Upper Extremity Surgery: A Randomized Controlled Trial
Source: Biology (Basel). 2026 Jul 15;15(14):1158. doi: 10.3390/biology15141158 (PMC13404593; doi:10.3390/biology15141158)
Supplement: Supplementary file 1 [file biology-15-01158-s001.zip]

Archive with 1 entries (1 files):
- biology-4371439-supplementary.pdf
